# Supplementary material for: Effects of acute exposures of 2,4,6-trinitrotoluene and inorganic lead on the fecal microbiome of the green anole (Anolis carolinensis)
Source: PLoS One. 2018 Dec 6;13(12):e0208281. doi: 10.1371/journal.pone.0208281 (PMC6283624; doi:10.1371/journal.pone.0208281)
Supplement: S1 Table — (XLSX) [file pone.0208281.s007.xlsx]

## Sheet: out3
Pathway	Class	LDA effect size	p-value
EpithelialcellsignalinginHelicobacterpyloriinfection	TNTDay0	2.00406	0.000348575
InfluenzaA	TNTDay0	2.02541	0.0104331
C5_Brancheddibasicacidmetabolism	TNTDay0	2.03226	0.000928533
Colorectalcancer	TNTDay0	2.07283	0.0104331
Smallcelllungcancer	TNTDay0	2.08562	0.0104331
p53signalingpathway	TNTDay0	2.08744	0.0104331
N_Glycanbiosynthesis	TNTDay0	2.08797	0.000674763
Viralmyocarditis	TNTDay0	2.0935	0.0104331
Toxoplasmosis	TNTDay0	2.09894	0.0104331
Cellularantigens	TNTDay0	2.10035	0.0192834
TypeIdiabetesmellitus	TNTDay0	2.11029	0.000674763
Prostatecancer	TNTDay0	2.13159	0.000486766
Zeatinbiosynthesis	TNTDay0	2.16629	0.000674763
Polycyclicaromatichydrocarbondegradation	TNTDay0	2.18347	0.00309519
RibosomeBiogenesis	TNTDay0	2.22492	0.0305102
RNApolymerase	TNTDay0	2.23193	0.000348575
Secondarybileacidbiosynthesis	TNTDay0	2.24674	0.000486766
Translationproteins	TNTDay0	2.24894	0.00707665
MAPKsignalingpathway_yeast	TNTDay0	2.24974	0.00231581
Proteindigestionandabsorption	TNTDay0	2.26385	0.00126843
VitaminB6metabolism	TNTDay0	2.2694	0.00410705
Primarybileacidbiosynthesis	TNTDay0	2.27858	0.000486766
Fattyacidbiosynthesis	TNTDay0	2.28525	0.00410705
D_GlutamineandD_glutamatemetabolism	TNTDay0	2.29358	0.000928533
Biosynthesisofvancomycingroupantibiotics	TNTDay0	2.29659	0.000486766
Glutamatergicsynapse	TNTDay0	2.30184	0.000928533
Proteinprocessinginendoplasmicreticulum	TNTDay0	2.35378	0.000348575
Carbohydratemetabolism	TNTDay0	2.38988	0.0192834
Cytoskeletonproteins	TNTDay0	2.39075	0.000928533
Tuberculosis	TNTDay0	2.39478	0.000928533
Glycerophospholipidmetabolism	TNTDay0	2.40023	0.0151694
Baseexcisionrepair	TNTDay0	2.40091	0.000348575
Steroidhormonebiosynthesis	TNTDay0	2.40967	0.00126843
Chromosome	TNTDay0	2.4195	0.00918974
Butirosinandneomycinbiosynthesis	TNTDay0	2.45641	0.000348575
Others	TNTDay0	2.47105	0.0469447
PPARsignalingpathway	TNTDay0	2.47176	0.000928533
Linoleicacidmetabolism	TNTDay0	2.47956	0.00126843
PantothenateandCoAbiosynthesis	TNTDay0	2.48048	0.00126843
Lipidbiosynthesisproteins	TNTDay0	2.49269	0.00707665
Biotinmetabolism	TNTDay0	2.50091	0.000674763
Bisphenoldegradation	TNTDay0	2.50876	0.000928533
Adipocytokinesignalingpathway	TNTDay0	2.52489	0.000674763
Valine_leucineandisoleucinebiosynthesis	TNTDay0	2.52635	0.00126843
Carbonfixationinphotosyntheticorganisms	TNTDay0	2.5638	0.000928533
Bacterialtoxins	TNTDay0	2.56478	0.000486766
Peroxisome	TNTDay0	2.57367	0.000674763
Drugmetabolism_otherenzymes	TNTDay0	2.61369	0.000674763
Folatebiosynthesis	TNTDay0	2.61903	0.000674763
Prenyltransferases	TNTDay0	2.62571	0.000928533
Photosynthesisproteins	TNTDay0	2.63169	0.000348575
Glycolysis_Gluconeogenesis	TNTDay0	2.65483	0.00231581
Sporulation	TNTDay0	2.66119	0.00918974
Thiaminemetabolism	TNTDay0	2.68563	0.000928533
Photosynthesis	TNTDay0	2.68675	0.000486766
Phenylalanine_tyrosineandtryptophanbiosynthesis	TNTDay0	2.68748	0.00126843
Lysinebiosynthesis	TNTDay0	2.69971	0.000674763
Pyruvatemetabolism	TNTDay0	2.70518	0.000928533
Restrictionenzyme	TNTDay0	2.75899	0.000674763
Nucleotideexcisionrepair	TNTDay0	2.76176	0.000348575
Peptidoglycanbiosynthesis	TNTDay0	2.76196	0.000348575
Glycosphingolipidbiosynthesis_ganglioseries	TNTDay0	2.76594	0.000674763
Translationfactors	TNTDay0	2.76717	0.000674763
RNAdegradation	TNTDay0	2.77005	0.000674763
Phenylpropanoidbiosynthesis	TNTDay0	2.81325	0.00309519
Energymetabolism	TNTDay0	2.81993	0.000674763
Polyketidesugarunitbiosynthesis	TNTDay0	2.82918	0.000348575
Chaperonesandfoldingcatalysts	TNTDay0	2.83174	0.0118489
Terpenoidbackbonebiosynthesis	TNTDay0	2.84311	0.000674763
Cyanoaminoacidmetabolism	TNTDay0	2.84861	0.00309519
Proteinexport	TNTDay0	2.87115	0.000674763
Streptomycinbiosynthesis	TNTDay0	2.87552	0.000674763
Cellcycle_Caulobacter	TNTDay0	2.88993	0.000674763
Porphyrinandchlorophyllmetabolism	TNTDay0	2.90415	0.00541053
DNAreplication	TNTDay0	2.91497	0.000674763
Glycosphingolipidbiosynthesis_globoseries	TNTDay0	2.91871	0.000486766
Pentoseandglucuronateinterconversions	TNTDay0	2.92442	0.00541053
Citratecycle_TCAcycle_	TNTDay0	2.93742	0.000674763
Methanemetabolism	TNTDay0	2.94316	0.000674763
Mismatchrepair	TNTDay0	2.94491	0.000348575
Glycosaminoglycandegradation	TNTDay0	2.96366	0.000486766
Onecarbonpoolbyfolate	TNTDay0	2.96408	0.000674763
Homologousrecombination	TNTDay0	2.97447	0.000674763
Histidinemetabolism	TNTDay0	2.99462	0.00172014
Oxidativephosphorylation	TNTDay0	3.01517	0.00231581
Peptidases	TNTDay0	3.0243	0.000674763
Aminoacidrelatedenzymes	TNTDay0	3.03722	0.000928533
Aminoacyl_tRNAbiosynthesis	TNTDay0	3.06576	0.000348575
Carbonfixationpathwaysinprokaryotes	TNTDay0	3.07282	0.000348575
Lysosome	TNTDay0	3.10741	0.000486766
DNAreplicationproteins	TNTDay0	3.14251	0.000348575
Purinemetabolism	TNTDay0	3.17159	0.000486766
Fructoseandmannosemetabolism	TNTDay0	3.1794	0.000674763
Sphingolipidmetabolism	TNTDay0	3.18263	0.000486766
Alanine_aspartateandglutamatemetabolism	TNTDay0	3.19401	0.000486766
DNArepairandrecombinationproteins	TNTDay0	3.25337	0.000674763
Pyrimidinemetabolism	TNTDay0	3.26085	0.000928533
Generalfunctionpredictiononly	TNTDay0	3.29842	0.000674763
Starchandsucrosemetabolism	TNTDay0	3.3202	0.000348575
Transcriptionmachinery	TNTDay0	3.36299	0.000486766
Otherglycandegradation	TNTDay0	3.36813	0.000674763
Galactosemetabolism	TNTDay0	3.37472	0.000348575
Ribosome	TNTDay0	3.46889	0.000674763
Aminosugarandnucleotidesugarmetabolism	TNTDay0	3.5037	0.000486766
Riboflavinmetabolism	TNTDay15	2.01389	0.00707665
Notchsignalingpathway	TNTDay15	2.01695	0.0290838
Wntsignalingpathway	TNTDay15	2.02773	0.0290838
Atrazinedegradation	TNTDay15	2.0402	0.00231581
Transcriptionrelatedproteins	TNTDay15	2.0835	0.000928533
Carotenoidbiosynthesis	TNTDay15	2.09316	0.000674763
Glycosyltransferases	TNTDay15	2.11466	0.0469447
Toluenedegradation	TNTDay15	2.1325	0.00309519
Xylenedegradation	TNTDay15	2.14919	0.000348575
Fluorobenzoatedegradation	TNTDay15	2.18169	0.000348575
Nitrotoluenedegradation	TNTDay15	2.18189	0.0151694
Chlorocyclohexaneandchlorobenzenedegradation	TNTDay15	2.1822	0.000348575
alpha_Linolenicacidmetabolism	TNTDay15	2.19125	0.000674763
Retinolmetabolism	TNTDay15	2.20205	0.000348575
Arachidonicacidmetabolism	TNTDay15	2.21665	0.000348575
Phenylalaninemetabolism	TNTDay15	2.21821	0.0379772
Electrontransfercarriers	TNTDay15	2.32486	0.00126843
Dioxindegradation	TNTDay15	2.3445	0.000348575
Melanogenesis	TNTDay15	2.34712	0.0119228
Vibriocholeraepathogeniccycle	TNTDay15	2.39506	0.000348575
Proteinfoldingandassociatedprocessing	TNTDay15	2.43323	0.00309519
Valine_leucineandisoleucinedegradation	TNTDay15	2.44018	0.00126843
Styrenedegradation	TNTDay15	2.46475	0.00231581
Pentosephosphatepathway	TNTDay15	2.48399	0.0379772
Aminobenzoatedegradation	TNTDay15	2.48919	0.00918974
Nucleotidemetabolism	TNTDay15	2.49906	0.000928533
Lipidmetabolism	TNTDay15	2.51741	0.000928533
Ubiquinoneandotherterpenoid_quinonebiosynthesis	TNTDay15	2.52499	0.00410705
Glycanbiosynthesisandmetabolism	TNTDay15	2.53806	0.000486766
Ascorbateandaldaratemetabolism	TNTDay15	2.54149	0.00126843
Pertussis	TNTDay15	2.54429	0.00541053
Biosynthesisandbiodegradationofsecondarymetabolites	TNTDay15	2.55933	0.000348575
Propanoatemetabolism	TNTDay15	2.57818	0.00918974
Bacterialsecretionsystem	TNTDay15	2.58135	0.0243409
Limoneneandpinenedegradation	TNTDay15	2.60984	0.000928533
Metabolismofcofactorsandvitamins	TNTDay15	2.61053	0.000928533
Geranioldegradation	TNTDay15	2.61116	0.000348575
Benzoatedegradation	TNTDay15	2.61348	0.00126843
Glyoxylateanddicarboxylatemetabolism	TNTDay15	2.6228	0.000348575
Lysinedegradation	TNTDay15	2.65388	0.000674763
Drugmetabolism_cytochromeP450	TNTDay15	2.66255	0.000348575
MetabolismofxenobioticsbycytochromeP450	TNTDay15	2.66785	0.000348575
beta_Alaninemetabolism	TNTDay15	2.69134	0.000348575
Replication_recombinationandrepairproteins	TNTDay15	2.69375	0.0469447
Biosynthesisofsiderophoregroupnonribosomalpeptides	TNTDay15	2.69387	0.000674763
Sulfurrelaysystem	TNTDay15	2.70066	0.000674763
Inositolphosphatemetabolism	TNTDay15	2.71681	0.000674763
Caprolactamdegradation	TNTDay15	2.72714	0.000348575
Butanoatemetabolism	TNTDay15	2.73716	0.00410705
Signaltransductionmechanisms	TNTDay15	2.77139	0.000674763
Glutathionemetabolism	TNTDay15	2.79334	0.000348575
Fattyacidmetabolism	TNTDay15	2.81106	0.000348575
Biosynthesisofunsaturatedfattyacids	TNTDay15	2.84293	0.000348575
Inorganiciontransportandmetabolism	TNTDay15	2.8467	0.000928533
Proteinkinases	TNTDay15	2.90415	0.000486766
Tryptophanmetabolism	TNTDay15	2.92177	0.000348575
Phosphotransferasesystem_PTS_	TNTDay15	3.16201	0.00541053
Bacterialchemotaxis	TNTDay15	3.20239	0.000674763
Flagellarassembly	TNTDay15	3.29002	0.000928533
Functionunknown	TNTDay15	3.40526	0.000674763
Two_componentsystem	TNTDay15	3.57603	0.000928533
Bacterialmotilityproteins	TNTDay15	3.58879	0.000928533
Secretionsystem	TNTDay15	3.59064	0.000674763
Transcriptionfactors	TNTDay15	3.624	0.000348575
ABCtransporters	TNTDay15	4.09163	0.000348575
Transporters	TNTDay15	4.19449	0.000348575
